# Supplementary material for: Characteristics of Patients with Dry Eye Who Switched from Long-Acting Ophthalmic Solution to Diquafosol Ophthalmic Solution
Source: J Clin Med. 2025 Apr 18;14(8):2790. doi: 10.3390/jcm14082790 (PMC12028088; doi:10.3390/jcm14082790)
Supplement: Supplementary file 1 [file jcm-14-02790-s001.zip]

Archive with 1 entries (1 files):
- jcm-3515596-supplementary.xlsx
