# Supplementary material for: Characteristics of Patients with Dry Eye Who Switched from Long-Acting Ophthalmic Solution to Diquafosol Ophthalmic Solution
Source: J Clin Med. 2025 Apr 18;14(8):2790. doi: 10.3390/jcm14082790 (PMC12028088; doi:10.3390/jcm14082790)
Supplement: Supplementary file 1 [file jcm-14-02790-s001.zip › jcm-3515596-supplementary.xlsx]

## Sheet: data
age	sex	LX or DQS	pre SANDE	post SANDE	preBUT	postBUT	pre score	post score
43	female	LX	40	60	2	1	6	8
67	female	LX	20	0	4	3	0	0
72	female	LX	40	40	7	5	4	5
70	female	DQ	20	20	3	1	0	3
73	male	LX	0	0	4	4	0	0
67	female	LX	20	50	5	3	0	3
81	female	DQ	10	10	8	7	0	0
76	female	DQ	0	0	10	10	0	0
81	female	DQ	0	0	10	10	0	0
55	female	DQ	0	0	2	1	0	2
72	female	LX	0	0	0	0	0	0
84	male	LX	0	0	0	0	0	0
93	male	LX	50	60	10	6	0	2
81	male	LX	10	10	4	3	0	2
53	female	LX	0	0	8	7	0	1
72	female	DQ	0	0	5	4	0	3
88	male	LX	0	0	10	10	2	1
55	female	DQ	0	0	10	10	0	0
75	male	LX	10	10	5	4	0	1
56	female	DQ	30	40	4	4	0	2
68	male	LX	50	60	8	3	0	2
75	male	LX	40	40	7	4	0	2
75	male	DQ	10	10	10	10	0	0
47	female	LX	30	50	4	5	2	1
35	female	LX	60	60	10	10	0	0
58	female	LX	60	80	2	0	5	9
71	female	LX	0	0	10	10	0	0
55	female	LX	40	40	0	0	3	2
60	female	LX	0	10	7	4	2	3
85	female	LX	40	40	10	10	2	2
36	female	LX	20	20	10	10	0	0
83	female	LX	0	0	10	10	0	0
62	female	LX	0	0	10	10	1	2
43	female	LX	10	10	10	6	1	1
55	male	LX	0	0	10	10	0	0
60	female	LX	20	30	5	4	2	3
52	female	LX	40	60	1	0	2	3
82	female	LX	0	10	5	4	1	2
76	female	LX	0	0	5	5	0	0
56	female	LX	0	0	5	4	0	2
88	female	DQ	0	0	10	10	0	0
70	female	DQ	10	10	7	5	0	0
79	female	LX	10	20	4	3	1	2
89	female	LX	0	0	6	6	0	0
82	female	LX	30	40	4	3	0	1
50	female	LX	50	40	5	3	0	2
84	male	LX	0	30	4	2	0	3
79	female	LX	0	20	6	4	2	4
84	female	LX	20	40	9	3	0	0
53	female	LX	10	30	10	8	0	0
73	female	LX	10	10	5	4	0	1

## Sheet: LX vs DQS
age	sex	LX or DQS	pre SANDE	post SANDE	preBUT	postBUT	pre score	post score
43	female	LX	40	60	2	1	6	8
67	female	LX	20	0	4	3	0	0
72	female	LX	40	40	7	5	4	5
73	male	LX	0	0	4	4	0	0
67	female	LX	20	50	5	3	0	3
72	female	LX	0	0	0	0	0	0
84	male	LX	0	0	0	0	0	0
93	male	LX	50	60	10	6	0	2
81	male	LX	10	10	4	3	0	2
53	female	LX	0	0	8	7	0	1
88	male	LX	0	0	10	10	2	1
75	male	LX	10	10	5	4	0	1
68	male	LX	50	60	8	3	0	2
75	male	LX	40	40	7	4	0	2
47	female	LX	30	50	4	5	2	1
35	female	LX	60	60	10	10	0	0
58	female	LX	60	80	2	0	5	9
71	female	LX	0	0	10	10	0	0
55	female	LX	40	40	0	0	3	2
60	female	LX	0	10	7	4	2	3
85	female	LX	40	40	10	10	2	2
36	female	LX	20	20	10	10	0	0
83	female	LX	0	0	10	10	0	0
62	female	LX	0	0	10	10	1	2
43	female	LX	10	10	10	6	1	1
55	male	LX	0	0	10	10	0	0
60	female	LX	20	30	5	4	2	3
52	female	LX	40	60	1	0	2	3
82	female	LX	0	10	5	4	1	2
76	female	LX	0	0	5	5	0	0
56	female	LX	0	0	5	4	0	2
79	female	LX	10	20	4	3	1	2
89	female	LX	0	0	6	6	0	0
82	female	LX	30	40	4	3	0	1
50	female	LX	50	40	5	3	0	2
84	male	LX	0	30	4	2	0	3
79	female	LX	0	20	6	4	2	4
84	female	LX	20	40	9	3	0	0
53	female	LX	10	30	10	8	0	0
73	female	LX	10	10	5	4	0	1
81	female	DQ	10	10	8	7	0	0
76	female	DQ	0	0	10	10	0	0
81	female	DQ	0	0	10	10	0	0
55	female	DQ	0	0	2	1	0	2
72	female	DQ	0	0	5	4	0	3
55	female	DQ	0	0	10	10	0	0
70	female	DQ	20	20	3	1	0	3
56	female	DQ	30	40	4	4	0	2
75	male	DQ	10	10	10	10	0	0
88	female	DQ	0	0	10	10	0	0
70	female	DQ	10	10	7	5	0	0
